# Supplementary material for: MBRA 3.0: integrating the mucus environment for advanced high-throughput in vitro intestinal microbiome modeling
Source: Gut Microbes. 2026 Jan 11;18(1):2612804. doi: 10.1080/19490976.2026.2612804 (PMC12795259; doi:10.1080/19490976.2026.2612804)
Supplement: Supplementary table 1_VF2 copy.xlsx [file KGMI_A_2612804_SM0751.xlsx]

## Sheet: metadata
SampleID	Raw_reads	Reads_after_filtering	Filtering_rates_%	Reads_after_merging	Post_filtering_dept_%	Post_filter_retained	Number_ASV_per_sample	Rarefaction_depth
Illumina52_001	136924	102763	75.05	95864	78366	57.23	81	5929
Illumina52_002	149865	109059	72.77	100514	78939	52.67	84	5929
Illumina52_003	76995	58113	75.48	55042	47381	61.54	61	5929
Illumina52_004	70837	56261	79.42	53352	47399	66.91	64	5929
Illumina52_005	111884	80742	72.17	75464	62818	56.15	79	5929
Illumina52_006	69366	44002	63.43	40089	32901	47.43	66	5929
Illumina52_007	102375	75333	73.59	67714	53791	52.54	136	5929
Illumina52_008	31957	22673	70.95	19997	16861	52.76	83	5929
Illumina52_009	33358	24411	73.18	21698	18797	56.35	100	5929
Illumina52_010	109568	80091	73.1	72200	56922	51.95	131	5929
Illumina52_011	40892	30999	75.81	27554	23079	56.44	95	5929
Illumina52_012	54979	39934	72.64	35264	30250	55.02	106	5929
Illumina52_013	116452	88414	75.92	80312	60905	52.3	106	5929
Illumina52_014	107796	85665	79.47	78663	61987	57.5	111	5929
Illumina52_015	160898	114575	71.21	105003	82359	51.19	124	5929
Illumina52_016	126031	90438	71.76	81641	62637	49.7	116	5929
Illumina52_017	133156	96361	72.37	86402	65093	48.88	114	5929
Illumina52_018	126286	93568	74.09	83830	61320	48.56	118	5929
Illumina52_019	134602	93740	69.64	81909	60697	45.09	131	5929
Illumina52_020	82836	64865	78.31	57693	42499	51.3	127	5929
Illumina52_021	89563	65847	73.52	59134	48799	54.49	137	5929
Illumina52_022	102285	76991	75.27	70035	57918	56.62	139	5929
Illumina52_023	125861	91865	72.99	83430	70883	56.32	153	5929
Illumina52_024	105045	73179	69.66	65748	55763	53.08	145	5929
Illumina52_025	94512	67659	71.59	64153	55052	58.25	84	5929
Illumina52_026	116210	83410	71.78	78853	67487	58.07	93	5929
Illumina52_027	95316	70560	74.03	67054	57283	60.1	75	5929
Illumina52_028	67456	53339	79.07	49844	39922	59.18	71	5929
Illumina52_029	96742	70323	72.69	64768	52076	53.83	88	5929
Illumina52_030	109055	78813	72.27	73305	57857	53.05	83	5929
Illumina52_031	77989	59102	75.78	53473	44968	57.66	109	5929
Illumina52_032	89527	64477	72.02	57560	47987	53.6	131	5929
Illumina52_033	84759	63934	75.43	58078	50912	60.07	129	5929
Illumina52_034	91806	65310	71.14	58691	49110	53.49	127	5929
Illumina52_035	52820	38879	73.61	35248	31873	60.34	126	5929
Illumina52_036	63969	46241	72.29	41733	37456	58.55	140	5929
Illumina52_037	110697	79377	71.71	71664	61120	55.21	124	5929
Illumina52_038	118108	86522	73.26	77745	61860	52.38	118	5929
Illumina52_039	106759	80898	75.78	73096	58204	54.52	114	5929
Illumina52_040	82573	69652	84.35	63120	50953	61.71	113	5929
Illumina52_041	96748	75694	78.24	68018	53724	55.53	123	5929
Illumina52_042	109687	82950	75.62	75105	60816	55.45	127	5929
Illumina52_043	95326	71712	75.23	66264	54668	57.35	103	5929
Illumina52_044	104164	75733	72.71	69786	56096	53.85	102	5929
Illumina52_045	117193	83370	71.14	77633	64699	55.21	102	5929
Illumina52_046	79177	57394	72.49	52106	43535	54.98	103	5929
Illumina52_047	114635	83639	72.96	77950	65200	56.88	111	5929
Illumina52_048	122024	92339	75.67	85656	72018	59.02	123	5929
Illumina52_049	69604	48034	69.01	45322	39162	56.26	61	5929
Illumina52_050	107034	74939	70.01	70002	57320	53.55	85	5929
Illumina52_051	94228	70030	74.32	66446	55859	59.28	68	5929
Illumina52_052	126272	90085	71.34	82611	63132	50	91	5929
Illumina52_053	93670	68346	72.96	61846	47318	50.52	84	5929
Illumina52_054	91352	67661	74.07	61579	47275	51.75	84	5929
Illumina52_055	104237	73247	70.27	66198	54497	52.28	106	5929
Illumina52_056	93856	72188	76.91	65174	54003	57.54	121	5929
Illumina52_057	87229	71501	81.97	65384	52962	60.72	108	5929
Illumina52_058	94854	67319	70.97	61419	53186	56.07	120	5929
Illumina52_059	74479	53992	72.49	48342	41566	55.81	114	5929
Illumina52_060	90058	64424	71.54	57443	49374	54.82	144	5929
Illumina52_061	129192	92856	71.87	84537	70899	54.88	139	5929
Illumina52_062	135545	104652	77.21	96638	81992	60.49	151	5929
Illumina52_063	106827	81198	76.01	75349	64477	60.36	143	5929
Illumina52_064	159581	121992	76.45	112118	96035	60.18	167	5929
Illumina52_065	141149	107018	75.82	97662	82230	58.26	134	5929
Illumina52_066	121796	92611	76.04	85468	74798	61.41	160	5929
Illumina52_067	131407	99310	75.57	91733	72857	55.44	101	5929
Illumina52_068	101990	77231	75.72	71961	60649	59.47	103	5929
Illumina52_069	110685	78686	71.09	73549	62545	56.51	100	5929
Illumina52_070	119405	92879	77.78	86514	74401	62.31	123	5929
Illumina52_071	136393	105121	77.07	98460	83634	61.32	113	5929
Illumina52_072	145364	108726	74.8	102219	88721	61.03	121	5929
Illumina52_073	35307	26061	73.81	23700	21451	60.76	86	5929
Illumina52_074	54430	39919	73.34	36764	31611	58.08	90	5929
Illumina52_075	31057	20533	66.11	18575	16272	52.39	66	5929
Illumina52_076	110237	76530	69.42	69141	57707	52.35	125	5929
Illumina52_077	94240	74952	79.53	67595	54705	58.05	121	5929
Illumina52_078	114233	84847	74.28	77226	60738	53.17	120	5929
Illumina52_079	101286	71355	70.45	64794	50331	49.69	116	5929
Illumina52_080	103160	73720	71.46	66015	50348	48.81	120	5929
Illumina52_081	108746	79517	73.12	71805	56939	52.36	132	5929
Illumina52_082	110758	82646	74.62	74949	56954	51.42	115	5929
Illumina52_083	107995	80183	74.25	72775	56818	52.61	122	5929
Illumina52_084	70596	54262	76.86	49663	41370	58.6	96	5929
Illumina52_097	92440	66875	72.34	64211	56885	61.54	78	5929
Illumina52_098	84525	63009	74.54	60150	50325	59.54	74	5929
Illumina52_099	35912	26199	72.95	25022	23152	64.47	54	5929
Illumina52_100	67894	52858	77.85	50605	42220	62.19	83	5929
Illumina52_101	61849	46302	74.86	42783	33843	54.72	75	5929
Illumina52_102	28735	20869	72.63	19321	18314	63.73	78	5929
Illumina52_103	40163	30805	76.7	28970	27398	68.22	92	5929
Illumina52_104	35243	25043	71.06	23223	21806	61.87	82	5929
Illumina52_105	54192	46624	86.03	44808	41627	76.81	105	5929
Illumina52_106	88785	65742	74.05	61794	57058	64.27	128	5929
Illumina52_107	88008	63659	72.33	59391	55183	62.7	134	5929
Illumina52_108	52239	39197	75.03	36384	31835	60.94	102	5929
Illumina52_109	90500	69981	77.33	66281	61062	67.47	124	5929
Illumina52_110	90706	67684	74.62	64296	57653	63.56	120	5929
Illumina52_111	106250	77575	73.01	73157	63775	60.02	113	5929
Illumina52_112	88769	67974	76.57	64428	53962	60.79	112	5929
Illumina52_113	69391	54027	77.86	52205	49907	71.92	122	5929
Illumina52_114	83589	63576	76.06	59433	53016	63.42	145	5929
Illumina52_115	91685	69688	76.01	66449	57386	62.59	90	5929
Illumina52_116	53331	41185	77.23	39293	35614	66.78	81	5929
Illumina52_117	91294	67536	73.98	64295	55815	61.14	93	5929
Illumina52_118	108012	81684	75.62	77594	67925	62.89	111	5929
Illumina52_119	80147	60295	75.23	57527	53691	66.99	102	5929
Illumina52_120	101102	76979	76.14	73651	66333	65.61	95	5929
Illumina52_121	27976	21406	76.52	20615	19624	70.15	61	5929
Illumina52_122	59676	45916	76.94	44342	41815	70.07	69	5929
Illumina52_123	79090	59825	75.64	57744	51746	65.43	60	5929
Illumina52_124	64414	46667	72.45	43102	35996	55.88	83	5929
Illumina52_125	91886	63054	68.62	60898	56623	61.62	85	5929
Illumina52_126	71520	54223	75.82	52433	50421	70.5	97	5929
Illumina52_127	86099	65630	76.23	62854	58562	68.02	98	5929
Illumina52_128	140654	49260	35.02	46464	44198	31.42	99	5929
Illumina52_129	78375	60273	76.9	57867	53950	68.84	101	5929
Illumina52_130	82811	60743	73.35	57429	54030	65.24	123	5929
Illumina52_131	91913	67711	73.67	63652	59308	64.53	136	5929
Illumina52_132	70560	61324	86.91	58343	50229	71.19	110	5929
Illumina52_133	93177	70299	75.45	65357	58891	63.2	130	5929
Illumina52_134	65033	47398	72.88	44891	42622	65.54	111	5929
Illumina52_135	77985	56779	72.81	53840	50367	64.59	111	5929
Illumina52_136	66983	50842	75.9	48513	44597	66.58	108	5929
Illumina52_137	14790	13680	92.49	13231	12047	81.45	49	5929
Illumina52_138	64668	49624	76.74	47782	45267	70	109	5929
Illumina52_139	85124	64991	76.35	62166	57705	67.79	106	5929
Illumina52_140	74086	55514	74.93	53330	50597	68.29	112	5929
Illumina52_141	92835	66786	71.94	63548	58872	63.42	116	5929
Illumina52_142	79752	59401	74.48	56269	51546	64.63	109	5929
Illumina52_143	74577	58008	77.78	55639	52384	70.24	104	5929
Illumina52_144	52763	39704	75.25	37911	35671	67.61	89	5929
Illumina52_145	88511	65066	73.51	60488	51891	58.63	59	5929
Illumina52_146	78864	60695	76.96	58643	55638	70.55	73	5929
Illumina52_147	74126	55614	75.03	53564	51703	69.75	94	5929
Illumina52_148	50354	38881	77.22	37353	36785	73.05	115	5929
Illumina52_149	62572	49385	78.93	45916	40857	65.3	115	5929
Illumina52_150	78845	61534	78.04	57230	49228	62.44	94	5929
Illumina52_151	69541	56589	81.38	53874	46485	66.85	101	5929
Illumina52_152	25009	22379	89.48	21294	17093	68.35	67	5929
Illumina52_153	63320	52314	82.62	49220	37256	58.84	89	5929
Illumina52_154	119781	86808	72.47	80122	68134	56.88	113	5929
Illumina52_155	89827	71493	79.59	67662	59785	66.56	104	5929
Illumina52_156	116016	89068	76.77	84060	71392	61.54	93	5929
Illumina52_157	94079	70295	74.72	67997	64603	68.67	108	5929
Illumina52_158	79166	58841	74.33	56641	52848	66.76	100	5929
Illumina52_159	62229	42645	68.53	41281	40775	65.52	97	5929
Illumina52_160	63839	48299	75.66	45379	43022	67.39	167	5929
Illumina52_161	44813	33713	75.23	30674	28021	62.53	147	5929
Illumina52_162	38314	28284	73.82	26550	25994	67.84	145	5929
Illumina52_163	90682	69031	76.12	63180	55306	60.99	157	5929
Illumina52_164	51272	42626	83.14	39536	35247	68.75	134	5929
Illumina52_165	91367	69057	75.58	61785	51845	56.74	147	5929
Illumina52_166	96995	70027	72.2	65325	59821	61.67	181	5929
Illumina52_167	91449	70314	76.89	65311	57946	63.36	151	5929
Illumina52_168	61519	46383	75.4	42743	37523	60.99	132	5929
Illumina52_169	87494	63905	73.04	59895	51943	59.37	88	5929
Illumina52_170	40144	30396	75.72	28713	25283	62.98	82	5929
Illumina52_171	71050	54761	77.07	51829	45305	63.76	83	5929
Illumina52_172	53897	39290	72.9	38293	38274	71.01	161	5929
Illumina52_173	26975	21291	78.93	20300	19600	72.66	122	5929
Illumina52_174	68231	56052	82.15	53275	46492	68.14	140	5929
Illumina52_175	39666	27424	69.14	26170	25271	63.71	126	5929
Illumina52_176	64714	49678	76.77	46205	41661	64.38	129	5929
Illumina52_177	84057	62031	73.8	58109	53136	63.21	143	5929
Illumina52_178	94441	72541	76.81	66740	56932	60.28	145	5929
Illumina52_179	97697	76566	78.37	71714	59896	61.31	135	5929
Illumina52_180	104351	79524	76.21	73052	62165	59.57	141	5929
Illumina52_181	111872	80833	72.25	77017	68323	61.07	103	5929
Illumina52_182	66831	52959	79.24	49615	42758	63.98	84	5929
Illumina52_183	105815	77383	73.13	73637	64033	60.51	93	5929
Illumina52_184	126806	92916	73.27	84420	69470	54.78	140	5929
Illumina52_185	97130	71907	74.03	66428	59764	61.53	131	5929
Illumina52_186	167427	126281	75.42	115318	95228	56.88	171	5929
Illumina52_187	116909	86719	74.18	80533	69351	59.32	153	5929
Illumina52_188	102232	76228	74.56	70734	60265	58.95	121	5929
Illumina52_189	86517	70738	81.76	66076	58239	67.32	145	5929
Illumina52_190	104086	80959	77.78	74904	61859	59.43	132	5929
Illumina52_191	77483	58106	74.99	54055	46532	60.05	122	5929
Illumina52_192	102910	76323	74.16	72035	61324	59.59	108	5929
Illumina57_001	52890	25606	48.41	23730	22163	41.9	96	5929
Illumina57_002	102732	47580	46.31	44051	40479	39.4	112	5929
Illumina57_003	39227	19894	50.72	18641	17974	45.82	97	5929
Illumina57_004	66034	28947	43.84	26233	24582	37.23	96	5929
Illumina57_005	48443	23882	49.3	22065	20516	42.35	94	5929
Illumina57_006	63017	29310	46.51	26486	23856	37.86	94	5929
Illumina57_007	175447	83022	47.32	77503	66252	37.76	107	5929
Illumina57_008	153773	73223	47.62	69059	58409	37.98	102	5929
Illumina57_009	42388	19943	47.05	18725	16962	40.02	64	5929
Illumina57_010	156809	79306	50.57	75596	65203	41.58	91	5929
Illumina57_011	41969	20183	48.09	18908	16779	39.98	64	5929
Illumina57_012	61483	28904	47.01	27179	24150	39.28	78	5929
Illumina57_013	52192	23307	44.66	21125	19784	37.91	127	5929
Illumina57_014	32943	18024	54.71	16569	15596	47.34	128	5929
Illumina57_015	80748	37947	46.99	35037	31818	39.4	153	5929
Illumina57_016	69028	31603	45.78	28783	27207	39.41	150	5929
Illumina57_017	56275	25765	45.78	23491	21958	39.02	146	5929
Illumina57_018	78251	35936	45.92	32624	29295	37.44	149	5929
Illumina57_019	110880	50668	45.7	47309	42379	38.22	129	5929
Illumina57_020	79347	34366	43.31	31833	29165	36.76	107	5929
Illumina57_021	46865	21512	45.9	20057	19070	40.69	85	5929
Illumina57_022	73457	32518	44.27	29892	26956	36.7	98	5929
Illumina57_023	65213	28512	43.72	25346	20866	32	86	5929
Illumina57_024	226738	104151	45.93	99422	89059	39.28	150	5929
Illumina57_025	103071	50384	48.88	46811	39179	38.01	88	5929
Illumina57_026	51090	24765	48.47	22707	19624	38.41	78	5929
Illumina57_027	71343	30362	42.56	28072	24850	34.83	79	5929
Illumina57_028	45093	22560	50.03	21374	19196	42.57	48	5929
Illumina57_029	58532	28208	48.19	26375	23340	39.88	60	5929
Illumina57_030	151250	72708	48.07	69224	59207	39.15	92	5929
Illumina57_031	52757	24733	46.88	22579	21387	40.54	122	5929
Illumina57_032	46057	23229	50.44	20898	18952	41.15	104	5929
Illumina57_033	71067	41417	58.28	39070	34148	48.05	121	5929
Illumina57_034	73554	34575	47.01	31443	26962	36.66	98	5929
Illumina57_035	62590	29677	47.41	26893	23288	37.21	85	5929
Illumina57_036	39911	18991	47.58	17090	14665	36.74	81	5929
Illumina57_037	82267	38656	46.99	36464	33884	41.19	95	5929
Illumina57_038	65086	30573	46.97	29055	27315	41.97	86	5929
Illumina57_039	40664	19697	48.44	18684	17862	43.93	75	5929
Illumina57_040	65487	30168	46.07	28539	27074	41.34	88	5929
Illumina57_041	39276	19874	50.6	18625	17684	45.02	78	5929
Illumina57_042	52379	24839	47.42	23247	22123	42.24	85	5929
Illumina57_043	40678	18118	44.54	16990	15478	38.05	60	5929
Illumina57_044	51620	22854	44.27	21612	19963	38.67	71	5929
Illumina57_045	58950	27283	46.28	26057	24400	41.39	73	5929
Illumina57_046	43925	20925	47.64	20018	18767	42.73	69	5929
Illumina57_047	53669	24967	46.52	23883	22314	41.58	85	5929
Illumina57_048	64347	30807	47.88	29382	27827	43.25	95	5929
Illumina57_049	47822	22638	47.34	21079	20248	42.34	81	5929
Illumina57_050	38316	17587	45.9	16432	15498	40.45	79	5929
Illumina57_051	32735	15343	46.87	14135	13651	41.7	76	5929
Illumina57_052	37030	17114	46.22	15980	15200	41.05	89	5929
Illumina57_053	57236	24968	43.62	23212	21399	37.39	87	5929
Illumina57_054	57673	26802	46.47	24941	23080	40.02	96	5929
Illumina57_055	116960	53252	45.53	50084	45523	38.92	128	5929
Illumina57_056	55124	25679	46.58	23641	21914	39.75	103	5929
Illumina57_057	55404	27603	49.82	25630	24079	43.46	102	5929
Illumina57_058	31555	14537	46.07	13479	13066	41.41	83	5929
Illumina57_059	45948	20779	45.22	19197	18357	39.95	86	5929
Illumina57_060	63497	28264	44.51	26385	25133	39.58	104	5929
Illumina57_061	52961	25818	48.75	24082	21862	41.28	95	5929
Illumina57_062	52551	23664	45.03	21370	19953	37.97	95	5929
Illumina57_063	36512	18275	50.05	16519	15249	41.76	86	5929
Illumina57_064	75148	37035	49.28	35271	33592	44.7	107	5929
Illumina57_065	45224	24795	54.83	22957	19815	43.82	91	5929
Illumina57_066	277569	134023	48.28	126822	111191	40.06	156	5929
Illumina57_067	41077	18997	46.25	17033	15552	37.86	109	5929
Illumina57_068	48613	22990	47.29	21207	19454	40.02	110	5929
Illumina57_069	59077	28294	47.89	25840	23022	38.97	115	5929
Illumina57_070	92055	43574	47.33	39887	35596	38.67	134	5929
Illumina57_071	35175	18468	52.5	17059	16290	46.31	107	5929
Illumina57_072	47379	22258	46.98	20658	19699	41.58	113	5929
Illumina57_073	123155	56407	45.8	52911	48650	39.5	90	5929
Illumina57_074	52936	24303	45.91	22775	21343	40.32	68	5929
Illumina57_075	105856	55621	52.54	52858	47870	45.22	81	5929
Illumina57_076	52920	24688	46.65	23001	21079	39.83	74	5929
Illumina57_077	53127	25951	48.85	24334	22173	41.74	85	5929
Illumina57_078	269373	128924	47.86	123865	116250	43.16	169	5929
Illumina57_079	71100	32521	45.74	30516	27090	38.1	82	5929
Illumina57_080	59440	27226	45.8	25459	23550	39.62	88	5929
Illumina57_081	65370	28850	44.13	27143	24036	36.77	80	5929
Illumina57_082	118991	53733	45.16	50832	46051	38.7	105	5929
Illumina57_083	59406	28936	48.71	27429	25462	42.86	90	5929
Illumina57_084	56471	26204	46.4	24800	23338	41.33	80	5929
Illumina57_085	53222	23446	44.05	21703	20491	38.5	84	5929
Illumina57_086	178759	84291	47.15	80170	74928	41.92	148	5929
Illumina57_087	35470	16251	45.82	14953	13918	39.24	69	5929
Illumina57_088	38872	18140	46.67	16757	15681	40.34	85	5929
Illumina57_089	63171	29826	47.21	27867	25562	40.46	98	5929
Illumina57_090	86816	40636	46.81	38089	34621	39.88	112	5929
Illumina57_091	64916	30420	46.86	28588	26830	41.33	89	5929
Illumina57_092	70312	31415	44.68	28833	26981	38.37	107	5929
Illumina57_093	49588	22219	44.81	20422	19220	38.76	92	5929
Illumina57_094	70027	36852	52.63	34546	31752	45.34	104	5929
Illumina57_095	78247	35837	45.8	33212	31386	40.11	116	5929
Illumina57_096	136941	60456	44.15	56374	51581	37.67	116	5929
Illumina57_097	76330	34117	44.7	31534	29613	38.8	95	5929
Illumina57_098	80507	35311	43.86	33585	31907	39.63	92	5929
Illumina57_099	49290	22544	45.74	20699	19099	38.75	86	5929
Illumina57_100	67612	30795	45.55	28273	25344	37.48	83	5929
Illumina57_101	45706	20632	45.14	18944	17674	38.67	94	5929
Illumina57_102	47325	21785	46.03	19989	18161	38.38	87	5929
Illumina57_103	78022	37149	47.61	34977	33058	42.37	136	5929
Illumina57_104	56595	25625	45.28	23772	22612	39.95	130	5929
Illumina57_105	153287	72517	47.31	67774	60809	39.67	165	5929
Illumina57_106	59414	25993	43.75	24078	23200	39.05	117	5929
Illumina57_107	190703	85913	45.05	81389	78912	41.38	218	5929
Illumina57_108	71191	30535	42.89	28156	26753	37.58	121	5929
Illumina57_109	55617	25652	46.12	24249	22557	40.56	71	5929
Illumina57_110	40008	19728	49.31	18619	17121	42.79	57	5929
Illumina57_111	58357	28275	48.45	26819	25087	42.99	71	5929
Illumina57_112	58342	25188	43.17	23293	21920	37.57	84	5929
Illumina57_113	72254	33690	46.63	31646	28826	39.9	89	5929
Illumina57_114	44908	20863	46.46	19474	18382	40.93	80	5929
Illumina57_115	43493	20549	47.25	19690	18835	43.31	77	5929
Illumina57_116	47028	22118	47.03	21093	19924	42.37	73	5929
Illumina57_117	83633	36061	43.12	33659	31160	37.26	92	5929
Illumina57_118	56176	28406	50.57	27341	26344	46.9	75	5929
Illumina57_119	133682	60461	45.23	56992	51112	38.23	114	5929
Illumina57_120	83765	37570	44.85	35505	32428	38.71	99	5929
Illumina57_121	23056	12176	52.81	11450	11108	48.18	64	5929
Illumina57_122	47259	22435	47.47	20812	19571	41.41	86	5929
Illumina57_123	33087	15303	46.25	14405	13614	41.15	65	5929
Illumina57_124	66680	30689	46.02	28846	26544	39.81	102	5929
Illumina57_125	20131	10644	52.87	10036	9820	48.78	72	5929
Illumina57_126	95976	45805	47.73	44265	43277	45.09	124	5929
Illumina57_127	54437	25857	47.5	24318	23405	42.99	90	5929
Illumina57_128	62455	28814	46.14	26442	24970	39.98	102	5929
Illumina57_129	74017	32126	43.4	29965	28792	38.9	104	5929
Illumina57_130	52117	22876	43.89	21339	20618	39.56	91	5929
Illumina57_131	67310	30464	45.26	28589	27063	40.21	104	5929
Illumina57_132	50233	24093	47.96	22610	21432	42.67	81	5929
Illumina57_133	45102	20808	46.14	20375	20342	45.1	101	5929
Illumina57_134	50517	22839	45.21	20982	19640	38.88	83	5929
Illumina57_135	55164	24676	44.73	22821	20842	37.78	81	5929
Illumina57_136	50059	24734	49.41	23608	22572	45.09	101	5929
Illumina57_137	60614	28036	46.25	26128	23985	39.57	100	5929
Illumina57_138	73333	34338	46.82	31877	29045	39.61	103	5929
Illumina57_139	38275	18297	47.8	16851	15817	41.32	95	5929
Illumina57_140	59348	27050	45.58	24840	22529	37.96	123	5929
Illumina57_141	40209	17953	44.65	16152	14928	37.13	117	5929
Illumina57_142	51806	24452	47.2	23298	22513	43.46	113	5929
Illumina57_143	34693	17530	50.53	16420	15989	46.09	99	5929
Illumina57_145	42640	20852	48.9	20019	19306	45.28	56	5929
Illumina57_146	52014	23116	44.44	21827	20517	39.45	64	5929
Illumina57_147	50528	22981	45.48	21561	20721	41.01	86	5929
Illumina57_148	32716	15424	47.15	14311	13724	41.95	69	5929
Illumina57_149	66819	30232	45.24	27759	25778	38.58	86	5929
Illumina57_150	52254	24194	46.3	22793	21387	40.93	74	5929
Illumina57_151	64423	31893	49.51	30353	27454	42.62	78	5929
Illumina57_152	50549	23754	46.99	22650	20816	41.18	62	5929
Illumina57_153	61900	26614	43	25122	24022	38.81	85	5929
Illumina57_154	68552	32322	47.15	30918	29811	43.49	104	5929
Illumina57_156	60174	27307	45.38	25773	24426	40.59	87	5929
Illumina57_157	73519	35789	48.68	33599	31499	42.84	105	5929
Illumina57_158	60015	27228	45.37	24821	23113	38.51	98	5929
Illumina57_159	226133	102788	45.45	97763	91538	40.48	155	5929
Illumina57_160	68497	30505	44.53	28162	25739	37.58	99	5929
Illumina57_161	43924	20801	47.36	19421	17873	40.69	78	5929
Illumina57_162	64567	28776	44.57	26987	26080	40.39	93	5929
Illumina57_163	77571	36349	46.86	33899	31238	40.27	100	5929
Illumina57_164	34758	16110	46.35	15073	14464	41.61	80	5929
Illumina57_165	65385	31358	47.96	29581	26682	40.81	83	5929
Illumina57_166	73479	33791	45.99	31650	29646	40.35	95	5929
Illumina57_167	66416	33406	50.3	31384	29476	44.38	93	5929
Illumina57_168	43202	20581	47.64	19174	18154	42.02	85	5929
Illumina57_169	75318	33693	44.73	31348	28929	38.41	91	5929
Illumina57_170	57395	27050	47.13	24959	22960	40	87	5929
Illumina57_171	59841	30358	50.73	27294	24144	40.35	95	5929
Illumina57_172	52714	25923	49.18	23883	21657	41.08	106	5929
Illumina57_173	53425	26088	48.83	23839	21810	40.82	100	5929
Illumina57_174	60822	27015	44.42	24082	20977	34.49	116	5929
Illumina57_175	74482	35315	47.41	31569	26716	35.87	141	5929
Illumina57_176	34206	20409	59.66	18545	16080	47.01	117	5929
Illumina57_177	52737	25072	47.54	23107	21521	40.81	113	5929
Illumina57_178	34176	15512	45.39	14471	14222	41.61	103	5929
Illumina57_179	39366	18059	45.87	16771	16268	41.33	102	5929
